# Supplementary material for: Historical, Observed, and Modeled Wildfire Severity in Montane Forests of the Colorado Front Range
Source: PLoS One. 2014 Sep 24;9(9):e106971. doi: 10.1371/journal.pone.0106971 (PMC4175072; doi:10.1371/journal.pone.0106971)
Supplement: Table S1 — Summary table of biophysical factors for each observed fire and potential fire model in analysis. (XLSX) [file pone.0106971.s003.xlsx]

## Sheet: Sheet1
Table S1. Summary table of biophysical factors for each observed fire and potential fire model in analysis.
	Flammap -- crownactiv			Flammap -- quartile			Fourmile -- MTBS				Hayman -- MTBS				High Park -- MTBS				Picnic Rock -- MTBS				Bobcat--MTBS				Big Elk--MTBS				Overland--MTBS					High Meadows--MTBS			Crystal--MTBS
	Surface	Mixed-Torch	Crown	1st quartile (<23559)	2nd and 3rd quartile (23559-55066)	4th quartile (>55066)	V Low	Low	Mod	High	V. Low	Low	Mod	High	V. Low	Low	Mod	High	V. Low	Low	Mod	High	V. Low	Low	Mod	High	V. Low	Low	Mod	High	V. Low	Low	Mod	High	V. Low	Low	Mod	High	V. Low	Low	Mod	High
	1	2	3	1	2	3	1	2	3	4	1	2	3	4	1	2	3	4	1	2	3	4	1	2	3	4	1	2	3	4	1	2	3	4	1	2	3	4	1	2	3	4
Number of points	1507	46	3416	1245	2486	1247	116	599	1120	1053	1587	1125	2218	3825	462	717	768	769	1367	1891	1097	599	912	508	681	892	1210	626	527	605	801	379	655	1013	643	1042	857	226	657	1183	809	361
Elev
Median	2546.5	2369	2482	2492	2493.5	2505	2296	2268	2275	2314	2322	2329	2349	2382	2070	2189	2223.5	2334	1829	1806	1823	1847	2158.5	2178	2161	2114	2543	2571	2609	2661	2225	2295	2343	2387	2290	2286	2332	2363.5	2062	2119	2254	2246
Interquartile Range	477	385	400	508	402	402	336	219	201	211	236	217	204	218	385.25	313	363	377.5	188	168	155	143	246	206	214	189	202	228	195	77	377	319	206	202	574	137	151	139	161	234	262	152
Minimum	1802	1836	1808	1802	1806	1828	1937	1938	1945	1942	1937	1953	1967	2001	1620	1638	1632	1759	1617	1610	1637	1644	1695	1698	1713	1723	2071	2075	2075	2111	1762	1794	1804	1798	2089	2089	2091	2134	1858	1860	1944	201
Maximum	2999	2961	3000	2999	2998	3000	2600	2625	2626	2630	3224	3120	3230	3215	2992	3082	3093	3100	2110	2114	2109	2092	2554	2546	2538	2536	2817	2812	2810	28224	2614	2610	2587	2605	2663	2666	2620	2605	2474	2480	2481	2479
Slope
Median	14.055	22.0366	14.7808	14.4341	14.3358	15.4834	9.30703	13.008	18.9623	21.4304	12.0215	12.9588	12.5172	13.2787	16.2743	16.5832	16.7266	16.1814	17.1569	14.6639	16.2665	17.5941	14.6568	15.1797	15.0043	13.6403	18.6456	17.0816	17.7218	12.9424	18.3298	20.0716	19.7143	18.2729	12.6044	12.9506	12.2251	13.9196	13.362	13.9158	12.8142	14.5388
Interquartile Range	12.8855	13.0492	11.2567	13.9997	11.4209	10.9469	7.51961	12.145	11.8919	9.9227	11.8173	11.2023	9.46185	10.3977	14.5276	12.7843	11.6463	9.63435	10.2741	10.8544	10.3522	10.4154	9.86453	10.282	8.6993	7.4074	13.8714	12.0176	12.5352	9.43628	13.167	10.8129	10.8389	10.1341	10.0926	11.7695	9.60333	10.5018	10.7998	8.72853	6.77242	6.7466
Minimum	0E -11	3.18181	0E -11	0E -11	0.337615	0E -11	1.21712	0E -11	0.754894	0.675206	0E -11	0.337615	0E -11	0E -11	0.337615	0.675206	0.337615	1.6876	0E -11	0E -11	0E -11	1.39176	0.675206	1.50953	0.954841	0.675206	1.06752	0.337615	1.21712	0.675206	0.754894	0.337658	0.477454	1.06752	0E -11	0.337615	0E -11	1.50953	1.39176	0.675206	0.337615	2.02487
Maximum	43.1171	37.8796	45.7842	38.5884	43.1171	45.7842	30.7774	37.3358	36.5449	36.6236	59.96	48.3832	51.973	53.3664	42.1191	46.6229	39.7844	38.3675	42.9943	40.9785	40.938	42.2259	42.3659	40.5998	36.6348	37.7509	42.2823	40.7629	36.763	38.1708	42.1482	41.0942	42.194	40.7118	35.5064	35.5479	39.0647	30.2463	36.6348	36.5631	32.2417	25.3169
Dist Stream
Median	360	184.869	442.945	318.904	426.38	468.615	617.008	589.406	543.323	480	390	466.69	510.882	492.037	218.403	270	349.857	402.492	210	210	212.132	218.403	375.899	335.41	362.491	432.666	690.652	750	956.713	1198.87	618.466	684.105	660.681	656.22	480.937	437.805	488.365	634.27	268.328	256.32	366.197	480.937
Interquartile Range	417.18	177.597	491.527	365.071	503.092	475.374	613.608	540	480.267	359.252	597.029	553.157	545.679	546.319	300.288	374.25	389.21	353.778	236.493	254.989	247.185	241.248	452.337	382.421	373.543	432.391	725.812	792.898	842.521	739.486	677.731	501.857	471.817	449	662.511	566.471	483.834	664.84	311.833	300	355.649	614.634
Minimum	0E -11	30	0E -11	0E -11	0E -11	0E -11	0E -11	0E -11	30	0E -11	0E -11	0E -11	0E -11	0E -11	0	0	0	0	0E -11	0E -11	0E -11	0E -11	0E -11	0E -11	0E -11	0E -11	0E -11	0E -11	30	30	0E -11	0E -11	0E -11	0E -11	0E -11	0E -11	0E -11	0E -11	0E -11	0E -11	0E -11	0E -11
Maximum	2310.19	859.069	2105.35	2166.03	2310.19	2102.78	1244.55	1252.84	1271.38	1200.75	2189.79	2130.84	2340.19	2319.53	1224.13	1449.97	1332.55	1465.09	989.545	1018.68	1008.46	810	1044.84	1080	1082.08	1146.3	2155.2	2200.5	2208.01	2236.36	1416.05	1218.24	1412.82	1355.32	1449.03	1597.9	1633.5	1574.07	870	930.484	1110	1110.23
Dist Grass
Median	368.638	461.818	523.927	360	457.93	615.549	94.8683	228.473	308.869	384.187	833.547	941.541	1066.23	1087.06	196.67	364.966	474.342	516.14	150	152.971	241.868	335.41	631.783	673.826	740.945	778.556	466.69	488.365	480.937	450	218.403	283.019	335.41	402.492	1116.47	1060.66	1103.09	1108.58	241.868	241.868	445.982	450.999
Interquartile Range	509.633	633.209	579.177	497.156	568.271	610.981	332.433	418.039	320.925	293.447	1066.82	934.306	906.132	865.693	365.806	461.673	508.589	533.594	191.733	241.787	267.312	342.041	443.33	475.981	434.818	421.458	489.394	498.589	461.316	445.839	359.483	252.666	290.76	318.395	744.151	783.207	664.716	632.796	284.605	298.502	382.392	385.348
Minimum	30	60	30	30	30	60	0E -11	0E -11	0E -11	0E -11	0E -11	0E -11	0E -1	42.4264	0	0	0	42.4264	0E -11	0E -11	0E -11	442.426	0E -11	30	30	30	0E -11	30	42.4264	60	0E -11	30	30	0E -11	0E -11	0E -11	0E -11	212.132	0E -11	0E -11	0E -11	30
Maximum	2814.41	2031.6	3536.57	2814.41	3536.57	3456.26	1200.38	1344.66	1288.25	1230.37	3195.39	3097.42	3241.13	3103.37	1355.32	1945.38	2482.94	2336.92	1060.24	1041.39	1026.16	1005.78	1458.01	1534.7	1530	1548.71	1592.26	1518.19	1408.72	1358.31	1056.83	948.683	1092.02	1072.05	2089.04	2052.32	2012.01	2082.14	1083.74	1103.9	1090.78	1046.57
Cos(aspect)
Median	-0.488082	-0.247498	0.310663	-0.131934	0.068207	0.618938	-0.509794	-0.633066	-0.706219	-0.217924	-0.408227	-0.358026	-0.192891	0.416569	-0.566188	-0.461597	0.151975	0.747666	-0.553743	-0.418196	-0.039499	0.554606	-0.29626	-0.396027	-0.254951	0.270446	-0.523793	-0.417691	-0.20657	0.30047	-0.291268	-0.392952	-0.32273	0.206721	0.293363	-0.0870271	0.375375	0.788053	0.158733	-0.446244	0.0673181	0.561278
Interquartile Range	1.44696	1.24962	1.21057	1.38041	1.33103	0.808375	0.83705	0.782795	0.63628	1.11114	1.00336	1.16321	1.06278	0.938219	1.26808	1.21586	1.33848	0.638885	1.12446	1.2544	1.31169	0.977811	1.21006	1.00617	0.996254	1.07225	0.821106	0.904605	0.97633	0.858624	1.15561	1.14571	-0.999999	1.40375	1.2281	1.43131	1.12761	0.523039	1.46467	1.28738	1.18627	0.651326
Minimum	-1	-0.998633	-0.999999	-0.999999	-0.999999	-0.999999	-0.998706	-0.999999	-0.999999	-0.999999	-0.999999	-0.999999	-0.999999	-0.999999	-0.999999	-0.999999	-0.999999	-0.999999	-0.999999	-0.999999	-0.999909	-0.998859	-0.999999	-0.999999	-0.999999	-0.999679	-0.999999	-0.999999	-0.999855	-0.999961	-0.999999	-0.999999	1	-0.999999	-0.999893	-0.999999	-0.999999	-0.998234	-0.99999	-0.999999	-0.999999	-0.994073
Maximum	1	0.970995	1	1	1	1	0.986889	0.999848	1	1	1	1	1	1	1	0.999857	1	1	1	1	1	1	1	1	1	1	1	0.999914	1	1	0.999978	1	1.23861	1	1	1	1	0.999568	1	1	0.999774	0.999593
Sin(aspect)
Median	0.308414	0.667512	0.292611	0.317652	0.343273	0.185794	0.692963	0.515683	0.223045	0.452677	0.395258	0.378655	0.553655	0.383413	0.298099	0.247891	0.300318	0.189922	0.0764181	0.0970484	0.0384127	-0.144657	0.509606	0.614323	0.632955	0.724051	0.117771	0.302344	0.47653	0.646933	0.365467	0.420368	0.296246	0.266385	0.129271	0.321738	0.400918	0.301017	0.624414	0.559595	0.727902	0.776264
Interquartile Range	1.28853	1.31328	1.39503	1.30112	1.37533	1.35464	0.756852	0.946498	1.25211	1.19758	1.43997	1.30769	1.43374	1.53044	1.14223	1.30194	1.34083	1.17618	1.19891	1.37962	1.52115	1.44667	1.53388	1.02992	1.12412	0.662604	1.51286	1.58955	1.58754	1.3364	1.37939	1.31845	1.30287	1.28722	1.48838	1.31102	1.28664	1.07269	0.733221	0.874061	0.691402	0.473382
Minimum	-1	-0.993939	-0.999997	-0.999997	-0.999997	-0.999997	-0.996338	-0.999254	-0.999997	-0.999997	-0.999997	-0.999997	-0.999997	-1	-0.999355	-0.999997	-0.999997	-0.999997	-0.999997	-0.999997	-0.999997	-0.999997	-0.999997	-0.999997	-0.999997	-0.999986	-0.99997	-0.999997	-0.999997	-0.99997	-0.99988	-0.999688	-0.999997	-0.999582	-0.999997	-0.999997	-0.999806	-0.999997	-0.999661	-0.999405	-0.999917	-0.988933
Maximum	1	0.996619	1	1	1	1	0.999507	1	1	1	1	1	1	1	1	1	1	1	1	1	1	1	1	1	1	1	1	1	1	1	1	1	1	1	1	1	1	1	0.999831	1	1	0.99987
LANDFIRE Existing Vegetation Type (EVT) - No. points
2049 (Rocky Mountain Foothill Limber Pine-Juniper Woodland)	4	0	1	2	3	0	0	0	0	0	0	0	0	0	0	0	0	0	0	0	0	0	0	0	0	0	0	0	0	0	0	0	0	0	0	0	0	0	0	0	0	0
2050 (Rocky Mountain Lodgepole Pine Forest)	384	2	833	261	626	333	0	6	0	0	1	0	2	1	7	28	90	195	0	0	0	0	33	3	5	3	182	98	82	65	5	3	11	7	6	0	0	1	12	43	45	16
2051 (Southern Rocky Mountain Dry-Mesic Montane Mixed Conifer Forest and Woodland)	317	9	1165	235	726	533	16	71	9	1	832	647	1216	880	34	163	243	277	121	137	107	57	190	91	139	218	310	147	102	45	170	76	160	141	501	727	580	141	114	182	200	128
2052 (Southern Rocky Mountain Mesic Montane Mixed Conifer Forest and Woodland)	53	3	408	32	249	186	1	7	1	1	9	15	33	43	1	6	7	6	3	0	0	0	1	0	0	0	45	26	10	2	11	0	5	2	48	69	137	82	0	2	5	2
2054 (Southern Rocky Mountain Ponderosa Pine Woodland)	418	21	704	427	638	80	51	308	49	3	405	251	389	246	107	328	351	249	222	448	346	195	564	365	508	652	373	159	104	25	437	201	283	213	60	227	186	35	233	617	496	205
2055 (Rocky Mountain Subalpine Dry-Mesic Spruce-Fir Forest and Woodland)	17	4	85	14	47	45	0	0	0	0	5	1	2	2	2	3	5	13	0	0	1	0	1	0	2	1	2	1	0	1	0	0	0	4	0	0	0	0	0	0	1	1
2061 (Inter-Mountain Basins Aspen-Mixed Conifer Forest and Woodland)	219	5	96	188	128	4	12	22	3	0	15	16	33	38	26	20	24	13	71	165	132	41	31	17	15	13	51	28	23	16	22	20	23	16	1	7	10	6	41	39	28	7
2080 (Inter-Mountain Basins Big Sagebrush Shrubland)	0	0	0	0	0	0	0	0	0	0	0	0	0	0	124	48	3	0	0	1	0	0	24	6	0	0	0	0	0	0	0	0	0	0	13	16	4	0	114	114	3	0
2086 (Rocky Mountain Lower Montane-Foothill Shrubland)	75	1	6	70	12	0	2	1	0	0	0	0	0	0	40	38	2	0	0	0	0	0	21	5	1	0	0	0	0	0	0	0	0	0	0	2	0	0	53	62	2	0
2117 (Southern Rocky Mountain Ponderosa Pine Savanna)	0	0	2	0	2	0	0	19	303	489	0	1	0	0	0	0	0	0	0	0	0	0	0	0	0	0	0	0	0	0	3	2	0	0	0	0	0	0	0	0	0	0
2135 (Inter-Mountain Basins Semi-Desert Grassland)	3	1	85	2	31	56	0	0	0	0	56	93	326	2026	0	0	0	0	0	22	41	162	0	0	0	0	37	27	32	43	21	19	70	316	0	0	0	0	0	0	0	0
2139 (Northern Rocky Mountain Lower Montane-Foothill-Valley Grassland)	0		0	0	0	0	0	0	0	0	0	0	0	0					0	0	0	0	0	0	0	0	0	0	0	0
EVT groupings reported in the study
mixed (2049, 2051, 2052, 2055, 2061)	610	21	1755	471	1153	768	29	100	13	2	861	679	1284	963	63	192	279	309	195	302	240	98	223	108	156	232	408	202	135	64	203	96	188	163	550	803	727	229	155	223	234	138
pico (2050)	384	2	833	261	626	333	0	6	0	0	1	0	2	1	265	430	475	463	0	0	0	0	33	3	5	3	182	98	82	65	5	3	11	7	6	0	0	1	12	43	45	16
pipo (2054)	418	21	706	427	640	80	51	327	352	492	405	252	389	246	307	580	604	539	222	448	346	195	564	365	508	652	373	159	104	25	440	203	283	213	60	227	186	35	233	617	496	205
shrub (2086)	75	1	6	70	12	0	2	1	0	0	0	0	0	0	69	67	38	32	0	0	0	0	21	5	1	0	0	0	0	0	0	0	0	0	0	2	0	0	53	62	2	0
grass (2135, 2139)	3	1	85	2	31	56	0	0	0	0	56	93	326	2026	257	396	378	262	0	22	41	162	0	0	0	0	37	27	32	43	21	19	70	316	0	0	0	0	0	0	0	0
Percentage of severity classes in each veg class
% 2049 (Rocky Mountain Foothill Limber Pine-Juniper Woodland)	0.00265428	0	0.00029274	0.00160643	0.00120676	0	0	0	0	0	0	0	0	0	0	0	0	0	0	0	0	0	0	0	0	0	0	0	0	0	0	0	0	0	0	0	0	0	0	0	0	0
% 2050 (Rocky Mountain Lodgepole Pine Forest)	0.254811	0.0434783	0.243852	0.209639	0.25181	0.267041	0	0.0100167	0	0	0.00063012	0	0.000901713	0.000261438	0.0151515	0.0390516	0.117188	0.253576	0	0	0	0	0.0361842	0.00590551	0.00734214	0.00336323	0.150413	0.15655	0.155598	0.107438	0.0062422	0.00791557	0.0167939	0.00691017	0.00933126	0	0	0.00442478	0.0182648	0.0363483	0.0556242	0.0443213
% 2051 (Southern Rocky Mountain Dry-Mesic Montane Mixed Conifer Forest and Woodland)	0.210352	0.195652	0.341042	0.188755	0.292035	0.427426	0.137931	0.118531	0.00803571	0.000949668	0.52426	0.575111	0.548242	0.230065	0.0735931	0.227336	0.316406	0.360208	0.088515	0.0724484	0.0975387	0.0951586	0.208333	0.179134	0.204112	0.244395	0.256198	0.234824	0.193548	0.0743802	0.212235	0.200528	0.244275	0.139191	0.77916	0.697697	0.676779	0.623894	0.173516	0.153846	0.247219	0.354571
% 2052 (Southern Rocky Mountain Mesic Montane Mixed Conifer Forest and Woodland)	0.0351692	0.0652174	0.119438	0.0257028	0.100161	0.149158	0.00862069	0.0116861	0.000892857	0.000949668	0.00567108	0.0133333	0.0148783	0.0112418	0.0021645	0.0083682	0.00911458	0.00780234	0.00219459	0	0	0	0.00109649	0	0	0	0.0371901	0.0415335	0.0189753	0.00330579	0.0137328	0	0.00763359	0.00197433	0.0746501	0.0662188	0.15986	0.362832	0	0.00169062	0.00618047	0.00554017
% 2054 (Southern Rocky Mountain Ponderosa Pine Woodland)	0.277372	0.456522	0.206089	0.342972	0.256637	0.064154	0.439655	0.51419	0.04375	0.002849	0.255198	0.223111	0.175383	0.0643137	0.231602	0.457462	0.457031	0.323797	0.162399	0.236912	0.315406	0.325543	0.618421	0.718504	0.745962	0.730942	0.308264	0.253994	0.197343	0.0413223	0.545568	0.530343	0.432061	0.210267	0.0933126	0.21785	0.217036	0.154867	0.354642	0.521555	0.613103	0.567867
% 2055 (Rocky Mountain Subalpine Dry-Mesic Spruce-Fir Forest and Woodland)	0.0112807	0.0869565	0.0248829	0.011245	0.0189059	0.0360866	0	0	0	0	0.0031506	0.000888889	0.000901713	0.000522876	0.004329	0.0041841	0.00651042	0.0169051	0	0	0.000911577	0	0.00109649	0	0.00293686	0.00112108	0.00165289	0.00159744	0	0.00165289	0	0	0	0.00394867	0	0	0	0	0	0	0.00123609	0.00277008
% 2061 (Inter-Mountain Basins Aspen-Mixed Conifer Forest and Woodland)	0.145322	0.108696	0.028103	0.151004	0.0514883	0.0032077	0.103448	0.0367279	0.00267857	0	0.0094518	0.0142222	0.0148783	0.00993464	0.0562771	0.027894	0.03125	0.0169051	0.0519386	0.0872554	0.120328	0.0684474	0.0339912	0.0334646	0.0220264	0.014574	0.0421488	0.0447284	0.0436433	0.0264463	0.0274657	0.0527704	0.0351145	0.0157947	0.00155521	0.00671785	0.0116686	0.0265487	0.0624049	0.032967	0.0346106	0.0193906
% 2080 (Inter-Mountain Basins Big Sagebrush Shrubland)	0	0	0	0	0	0	0	0	0	0	0	0	0	0	0.268398	0.0669456	0.00390625	0	0	0.000528821	0	0	0.0263158	0.011811	0	0	0	0	0	0	0	0	0	0	0.0202177	0.0153551	0.00466744	0	0.173516	0.0963652	0.00370828	0
% 2086 (Rocky Mountain Lower Montane-Foothill Shrubland)	0.0497678	0.0217391	0.00175644	0.0562249	0.00482703	0	0.0172414	0.00166945	0	0	0	0	0	0	0.0865801	0.0529986	0.00260417	0	0	0	0	0	0.0230263	0.00984252	0.00146843	0	0	0	0	0	0	0	0	0	0	0.00191939	0	0	0.0806697	0.0524091	0.00247219	0
% 2117 (Southern Rocky Mountain Ponderosa Pine Savanna)	0	0	0.00058548	0	0.000804505	0	0	0.0317195	0.270536	0.464387	0	0.000888889	0	0	0	0	0	0	0	0	0	0	0	0	0	0	0	0	0	0	0.00374532	0.00527704	0	0	0	0	0	0	0	0	0	0
% 2135 (Inter-Mountain Basins Semi-Desert Grassland)	0.00199071	0.0217391	0.0248829	0.00160643	0.0124698	0.0449078	0	0	0	0	0.0352867	0.0826667	0.146979	0.529673	0	0	0	0	0	0.0116341	0.0373747	0.270451	0	0	0	0	0.0305785	0.043131	0.0607211	0.0710744	0.0262172	0.0501319	0.10687	0.311945	0	0	0	0	0	0	0	0
% 2139 (Northern Rocky Mountain Lower Montane-Foothill-Valley Grassland)	0	0	0	0	0	0	0	0	0	0	0	0	0	0	0	0	0	0	0	0	0	0	0	0	0	0	0	0	0	0	0	0	0	0	0	0	0	0	0	0	0	0
% mixed (2049, 2051, 2052, 2055, 2061)	0.404778	0.456522	0.513759	0.378313	0.463797	0.615878	0.25	0.166945	0.0116071	0.00189934	0.542533	0.603556	0.5789	0.251765	0.136364	0.267782	0.363281	0.401821	0.142648	0.159704	0.218778	0.163606	0.244518	0.212598	0.229075	0.26009	0.33719	0.322684	0.256167	0.105785	0.253433	0.253298	0.287023	0.160908	0.855365	0.770633	0.848308	1.01327	0.235921	0.188504	0.289246	0.382271
% pico (2050)	0.254811	0.0434783	0.243852	0.209639	0.25181	0.267041	0	0.0100167	0	0	0.00063012	0	0.000901713	0.000261438	0.573593	0.599721	0.61849	0.602081	0	0	0	0	0.0361842	0.00590551	0.00734214	0.00336323	0.150413	0.15655	0.155598	0.107438	0.0062422	0.00791557	0.0167939	0.00691017	0.00933126	0	0	0.00442478	0.0182648	0.0363483	0.0556242	0.0443213
% pipo (2054)	0.277372	0.456522	0.206674	0.342972	0.257442	0.064154	0.439655	0.54591	0.314286	0.467236	0.255198	0.224	0.175383	0.0643137	0.664502	0.808926	0.786458	0.70091	0.162399	0.236912	0.315406	0.325543	0.618421	0.718504	0.745962	0.730942	0.308264	0.253994	0.197343	0.0413223	0.549313	0.53562	0.432061	0.210267	0.0933126	0.21785	0.217036	0.154867	0.354642	0.521555	0.613103	0.567867
% shrub (2086)	0.0497678	0.0217391	0.00175644	0.0562249	0.00482703	0	0.0172414	0.00166945	0	0	0	0	0	0	0.149351	0.0934449	0.0494792	0.0416125	0	0	0	0	0.0230263	0.00984252	0.00146843	0	0	0	0	0	0	0	0	0	0	0.00191939	0	0	0.0806697	0.0524091	0.00247219	0
% grass (2135, 2139)	0.00199071	0.0217391	0.0248829	0.00160643	0.0124698	0.0449078	0	0	0	0	0.0352867	0.0826667	0.146979	0.529673	0.556277	0.552301	0.492188	0.340702	0	0.0116341	0.0373747	0.270451	0	0	0	0	0.0305785	0.043131	0.0607211	0.0710744	0.0262172	0.0501319	0.10687	0.311945	0	0	0	0	0	0	0	0
Fireline Intensity (firelinein)
Median							23199.6	28571.6	33408.8	40988.4	26272.2	31401.6	38267.8	53705.2	11015.7	22290.9	37694.7	50502.6	11122.2	11744	13500.8	16425.2	34014.2	32804.2	36525	39259.2	30724.2	35884	37258.1	41967.3	26488.4	28892.9	35146.5	46776.8	50450	42372.2	53449.7	59950.1	9330.8	16545.7	35003.6	52871.5
Interquartile Range							17718.8	21763.8	21441.5	26092.6	26759	28108.7	27861.7	22963.3	11126.1	22901.5	30689.4	33104.7	4634.82	6221.6	8468.8	7211.6	26916.3	26477.8	29030	42047.2	18554.5	21164.2	20606	21686.2	26274.2	26578.2	27074.4	29291.4	27685.9	31702.9	24590.5	14974	14453.5	19875.1	36873.3	16497.3
Minimum							883.04	73.72	79.56	100.88	63.56	42.76	55.2	14.36	0	0	33.88	42.84	602.8	1433.28	1944.4	4032.92	0E -11	70.2	339.4	330.04	1380.16	382.16	81.08	74.72	72.56	69.36	280.56	260.4	747.52	112.12	476.28	1806.04	327.08	0E -11	375.96	462.96
Maximum							65510.2	65535	65535	65535	65535	65535	65535	65535	65535	65535	65535	65535	65535	60926.2	46660	61532.4	65535	65535	65535	65535	65535	65535	65535	65535	65535	64957.6	65535	65535	65535	65535	65535	65535	65535	65535	65535	65535
Kruskal Wallis Test																							Excluded from validation												Excluded from validation				771.339
Chi-Square							242.743				1686.87				669.829				444.064				(Pre-LANDFIRE)				171.871				327.246				(Pre-LANDFIRE)				0
Asymp. Sig.							0				0				0				0								0				0
Crown Fire Class (crownactiv) - No. points
0							10	16	19	7	60	21	24	24	29	20	4	0	15	10	11	4	12	3	1	1	15	4	1	1	29	6	5	1	13	41	21	3	9	39	6	0
1							49	204	283	202	723	447	645	458	354	383	249	205	1318	1862	1071	584	276	159	195	334	468	204	166	169	318	147	191	221	102	249	109	20	511	710	307	49
2							7	24	14	1	30	24	26	7	8	14	1	0	0	2	0	0	13	2	1	0	7	1	0	0	25	2	1	0	1	4	0	0	19	56	5	0
3							50	355	804	843	774	633	1523	3336	71	300	514	564	34	17	15	11	611	344	484	557	720	417	360	435	429	224	458	791	527	748	727	203	118	378	491	312
Total							116	599	1120	1053	1587	1125	2218	3825	462	717	768	769	1367	1891	1097	599	912	508	681	892	1210	626	527	605	801	379	655	1013	643	1042	857	226	657	1183	809	361
% 0							0.0862069	0.0267112	0.0169643	0.00664767	0.0378072	0.0186667	0.0108206	0.00627451	0.0627706	0.027894	0.00520833	0	0.0109729	0.00528821	0.0100273	0.0066778	0.0131579	0.00590551	0.00146843	0.00112108	0.0123967	0.00638978	0.00189753	0.00165289	0.0362047	0.0158311	0.00763359	0.000987167	0.0202177	0.0393474	0.0245041	0.0132743	0.0136986	0.032967	0.00741656	0
% 1							0.422414	0.340568	0.252679	0.191833	0.455577	0.397333	0.290803	0.119739	0.766234	0.53417	0.324219	0.26658	0.964155	0.984664	0.976299	0.974958	0.302632	0.312992	0.286344	0.374439	0.386777	0.325879	0.314991	0.279339	0.397004	0.387863	0.291603	0.218164	0.158631	0.238964	0.127188	0.0884956	0.777778	0.600169	0.379481	0.135734
% 2							0.0603448	0.0400668	0.0125	0.000949668	0.0189036	0.0213333	0.0117223	0.00183007	0.017316	0.0195258	0.00130208	0	0	0.00105764	0	0	0.0142544	0.00393701	0.00146843	0	0.00578512	0.00159744	0	0	0.031211	0.00527704	0.00152672	0	0.00155521	0.00383877	0	0	0.0289193	0.0473373	0.00618047	0
% 3							0.431034	0.592654	0.717857	0.80057	0.487713	0.562667	0.686655	0.872157	0.15368	0.41841	0.669271	0.73342	0.024872	0.00898995	0.0136737	0.0183639	0.669956	0.677165	0.71072	0.624439	0.595041	0.666134	0.683112	0.719008	0.535581	0.591029	0.699237	0.780849	0.819596	0.71785	0.848308	0.89823	0.179604	0.319527	0.606922	0.864266
Chi Square Test (0/1 vs 2/3)
Pearson Chi-Square							89.231				926.733				525.442				11.736				Excluded from validation				28.897				107.539				Excluded from validation				522.712
Asymp. Sig.							0				0				0				0.01				(Pre-LANDFIRE)				0				0				(Pre-LANDFIRE)				0

## Sheet: Sheet2
vegtype * fs_0210_01 Crosstabulation										vegtype * fs_0210_04 Crosstabulation										vegtype * fs_0210_05 Crosstabulation											vegtype * fs_0212_04 Crosstabulation									vegtype * co40537105 Crosstabulation
Count										Count										Count											Count									Count
		Bobcat						Total				Big Elk						Total				Overland							Total				High Meadows					Total				Crystal						Total
		0	1	2	3	4	5					0	1	2	3	4	5					0	1	2	3	4	5	6					1	2	3	4	5					0	1	2	3	4	5
vegtype	0	0	1	0	0	0	0	1		vegtype	3011	0	17	4	3	1	2	27		vegtype	3001	0	1	0	0	0	0	0	1		vegtype	0	7	22	17	4	0	50		vegtype	3011	0	16	27	17	0	0	60
	3011	0	9	14	7	2	0	32			3050	0	182	98	82	65	1	428			3011	0	14	3	6	10	5	0	38			3011	0	1	1	1	0	3			3050	0	12	43	45	16	0	116
	3016	0	0	0	1	0	0	1			3051	1	310	147	102	45	5	610			3050	0	5	3	11	7	0	0	26			3016	5	12	7	3	0	27			3051	1	114	182	200	128	0	625
	3050	0	33	3	5	3	1	45			3052	0	45	26	10	2	0	83			3051	1	170	76	160	141	3	27	578			3050	6	0	0	1	0	7			3052	0	0	2	5	2	0	9
	3051	0	190	91	139	218	2	640			3054	1	373	159	104	25	7	669			3052	0	11	0	5	2	0	0	18			3051	501	727	580	141	4	1953			3054	2	233	617	496	205	0	1553
	3052	0	1	0	0	0	0	1			3055	0	2	1	0	1	0	4			3054	1	437	201	283	213	41	21	1197			3052	48	69	137	82	0	336			3055	0	0	0	1	1	0	2
	3054	1	564	365	508	652	3	2093			3057	0	3	0	1	0	0	4			3055	0	0	0	0	4	0	0	4			3054	60	227	186	35	0	508			3059	0	18	19	3	0	0	40
	3055	0	1	0	2	1	0	4			3061	0	51	28	23	16	3	121			3059	0	5	0	2	0	0	0	7			3059	1	9	1	1	0	12			3061	0	41	39	28	7	0	115
	3059	0	10	5	2	2	0	19			3135	0	37	27	32	43	0	139			3061	1	22	20	23	16	6	5	93			3061	1	7	10	6	0	24			3080	1	114	114	3	0	0	232
	3061	0	31	17	15	13	0	76			3145	0	5	0	0	0	2	7			3117	0	3	2	0	0	0	0	5			3080	13	16	4	0	0	33			3086	0	53	62	2	0	0	117
	3080	0	24	6	0	0	0	30			3146	2	114	127	168	405	2	818			3135	0	21	19	70	316	1	2	429			3086	0	2	0	0	0	2			3093	0	1	6	0	0	0	7
	3086	0	21	5	1	0	0	27			3159	0	24	4	2	1	2	33			3145	0	2	0	0	0	0	0	2			3127	0	3	0	0	0	3			3127	0	3	6	0	0	0	9
	3093	0	1	0	0	0	0	1			3181	0	37	2	0	0	2	41			3146	0	31	40	84	300	5	4	464			3159	1	0	0	0	0	1			3146	0	6	6	0	0	0	12
	3146	0	1	0	0	0	0	1			3182	0	4	0	0	0	0	4			3159	0	31	3	10	4	2	1	51			3160	0	2	2	0	0	4			3159	0	10	33	8	2	1	54
	3159	0	14	1	0	0	0	15			3252	0	6	3	0	1	2	12			3181	0	37	12	1	0	14	0	64			3217	0	3	0	0	0	3			3181	0	1	1	0	0	0	2
	3217	0	2	0	0	0	0	2		Total		4	1210	626	527	605	28	3000			3182	0	2	0	0	0	5	0	7			3292	8	17	1	0	1	27			3182	0	17	9	0	0	0	26
	3220	0	2	0	0	0	0	2													3299	0	5	0	0	0	0	0	5			3299	3	2	0	0	0	5			3217	0	16	15	1	0	0	32
	3292	0	2	1	1	1	0	5													3900	0	1	0	0	0	0	0	1			3900	0	1	0	0	0	1			3220	0	0	2	0	0	0	2
	3294	0	4	0	0	0	0	4													3924	0	2	0	0	0	7	0	9			3901	0	1	0	0	0	1			3923	0	1	0	0	0	0	1
	3923	0	1	0	0	0	0	1													3964	0	1	0	0	0	0	0	1		Total		654	1121	946	274	5	3000			3965	0	1	0	0	0	0	1
Total		1	912	508	681	892	6	3000												Total		3	801	379	655	1013	89	60	3000											Total		4	657	1183	809	361	1	3015
